# Supplementary material for: Human Milk Oligosaccharides in Maternal Serum Respond to Oral Glucose Load and Are Associated with Insulin Sensitivity
Source: Nutrients. 2023 Sep 18;15(18):4042. doi: 10.3390/nu15184042 (PMC10534497; doi:10.3390/nu15184042)
Supplement: Supplementary file 1 [file nutrients-15-04042-s001.zip]

Archive with 1 entries (1 files):
- nutrients-2569896-supplementary.pdf
